# Supplementary material for: Lifestyle Medicine Perspectives from Nursing in Community Care Setting: A Narrative Review
Source: Nurs Rep. 2026 Apr 10;16(4):128. doi: 10.3390/nursrep16040128 (PMC13118283; doi:10.3390/nursrep16040128)
Supplement: Supplementary file 1 [file nursrep-16-00128-s001.zip]

Archive with 1 entries (1 files):
- nursrep-4176729-supplementary.pdf
